# Supplementary material for: Predicting resource-dependent maternal health outcomes at a referral hospital in Zanzibar using patient trajectories and mathematical modeling
Source: PLoS One. 2019 Mar 5;14(3):e0212753. doi: 10.1371/journal.pone.0212753 (PMC6400335; doi:10.1371/journal.pone.0212753)
Supplement: S1 Table — (XLSX) [file pone.0212753.s001.xlsx]

## Sheet: Sheet1
ID	Stay (hours)	Doctor Visits	Nurse Visits	Time of Admission	Survived	Near Miss	Condition at Admission
1	240	7	9	Morning	Yes	No	Anaemia
1	240	7	9	Morning	Yes	No	Obstructed Labour
2	120	6	5	Morning	Yes	No	Impending RU
3	48	1	1	Night	Yes	No	Severe Anaemia
4	120	3	Unreported	Night	Yes	No	Anaemia
5	Unreported	Unreported	Unreported	Night	Yes	No	Severe Anaemia
6	72	3	4	Morning	Yes	No	PROM
7	96	3	6	Night	Yes	No	Uncomplicated
8	48	1	1	Night	Yes	No	Pre-Eclampsia
9	146	1	14	Afternoon	Yes	No	Anaemia
10	49	4	1	Morning	No	No	Severe Anaemia
11	92	2	Unreported	Night	Yes	No	Severe Anaemia
11	92	2	Unreported	Night	Yes	No	APH
12	144	5	Unreported	Night	Yes	No	Impending RU
12	144	5	Unreported	Night	Yes	No	Obstructed Labour
13	198	5	10	Afternoon	Yes	Yes	APH
14	91	5	4	Morning	Yes	No	Uncomplicated
15	Unreported	Unreported	Unreported	Morning	Yes	No	Anaemia
16	Unreported	3	11	Morning	Yes	No	Pre-Eclampsia
16	Unreported	3	11	Morning	Yes	No	Eclampsia
17	24	Unreported	Unreported	Night	Yes	No	Anaemia
18	120	2	Unreported	Night	Yes	No	Anaemia
19	Unreported	Unreported	Unreported	Unreported	Yes	No	Uncomplicated
20	155	4	Unreported	Morning	Yes	No	Severe Anaemia
21	216	11	4	Night	Yes	No	Uncomplicated
22	132	10	9	Night	Yes	Yes	Uncomplicated
23	150	16	27	Afternoon	Yes	No	Chronic Hypertension
23	150	16	27	Afternoon	Yes	No	Pre-Eclampsia
24	72	1	Unreported	Night	Yes	No	PPH
24	72	1	Unreported	Night	Yes	No	Anaemia
25	72	5	2	Night	Yes	No	Uncomplicated
26	45	5	4	Night	Yes	Yes	PPH
26	45	5	4	Night	Yes	Yes	Retained Placenta
26	45	5	4	Night	Yes	Yes	Anaemia
27	161	7	17	Afternoon	Yes	No	Eclampsia
28	Unreported	2	4	Night	Yes	No	Uncomplicated
29	Unreported	5	Unreported	Unreported	Yes	No	Uncomplicated
30	168	5	3	Morning	Yes	No	Severe Anaemia
30	168	5	3	Morning	Yes	No	Systemic Infection
31	Unreported	1	Unreported	Night	Yes	No	Uncomplicated
32	300	10	Unreported	Night	Yes	Yes	Severe Anaemia
33	96	8	1	Night	Yes	No	Eclampsia
34	192	8	3	Night	Yes	No	Eclampsia
35	72	3	Unreported	Night	Yes	No	Severe Anaemia
36	96	3	10	Night	Yes	No	Pre-Eclampsia
37	131	8	14	Morning	Yes	No	Pre-Eclampsia
38	490	Unreported	Unreported	Morning	Yes	Yes	IUFD
39	72	3	Unreported	Night	Yes	No	Cardiomyopathy
40	72	3	7	Night	Yes	No	Anaemia
41	51	3	13	Afternoon	Yes	No	Pre-Eclampsia
42	120	3	1	Night	Yes	No	Anaemia
42	120	3	1	Night	Yes	No	Pre-Eclampsia
43	48	3	Unreported	Night	Yes	No	Pre-Eclampsia
44	168	5	9	Night	Yes	No	Obstructed Labour
45	Unreported	4	16	Night	Yes	No	Eclampsia
46	72	3	6	Morning	Yes	No	Pre-Eclampsia
47	46	5	5	Morning	Yes	No	Pre-Eclampsia
48	35	2	0	Night	Yes	No	Severe Anaemia
49	103	8	4	Morning	Yes	Yes	Severe Anaemia
50	168	1	0	Night	Yes	No	Labor Pain
51	144	2	Unreported	Night	Yes	No	Post SVD
52	24	2	4	Night	Yes	No	RU
53	72	3	2	Night	Yes	No	Post SVD
54	218	5	5	Afternoon	Yes	Yes	Labor Pain
54	218	5	5	Afternoon	Yes	Yes	Anaemia
55	48	2	5	Morning	Yes	No	Labor Pain
56	96	5	12	Night	Yes	No	Pre-Eclampsia
57	48	4	Unreported	Night	Yes	No	Labor Pain
58	36	4	10	Afternoon	Yes	No	Pre-Eclampsia
59	48	5	5	Morning	Yes	No	Labor Pain
60	Unreported	4	1	Night	Yes	No	Systemic Infection
60	Unreported	4	1	Night	Yes	No	Post SVD
61	500	11	6	Night	Yes	No	Post C/S
61	500	11	6	Night	Yes	No	Septic Wound
62	72	2	Unreported	Night	Yes	No	Severe Anaemia
63	100	5	7	Night	Yes	No	Eclampsia
64	Unreported	6	8	Night	Yes	Yes	Abruption Placenta
66	120	5	5	Night	Yes	No	Pre-Eclampsia
66	120	5	5	Night	Yes	No	Severe Anaemia
67	Unreported	2	Unreported	Night	Yes	No	Severe Anaemia
67	Unreported	2	Unreported	Night	Yes	No	Pre-Eclampsia
68	48	3	21	Morning	Yes	Yes	Severe Anaemia
68	48	3	21	Morning	Yes	Yes	PPH
69	Unreported	5	4	Night	Yes	No	Pre-Eclampsia
69	Unreported	5	4	Night	Yes	No	Severe Anaemia
70	Unreported	6	6	Afternoon	Yes	No	Ectopic Pregnancy
71	48	2	3	Night	Yes	No	Pre-Eclampsia
72	48	3	Unreported	Night	Yes	No	APH
73	72	2	1	Night	Yes	No	Severe Anaemia
74	Unreported	7	7	Night	Yes	No	Ectopic Pregnancy
75	130	4	1	Night	Yes	Yes	Severe Anaemia
76	47	2	1	Morning	Yes	No	Severe Anaemia
77	84	6	3	Morning	Yes	No	Post C/S
77	84	6	3	Morning	Yes	No	Anaemia
78	150	8	12	Afternoon	Yes	Yes	Eclampsia
79	76	3	2	Morning	Yes	No	Anaemia
80	389	6	10	Afternoon	Yes	Yes	Uncomplicated
81	72	3	1	Morning	Yes	No	Anaemia
82	Unreported	1	1	Afternoon	Yes	No	PPROM
83	330	15	35	Afternoon	Yes	Yes	Severe Anaemia
84	98	3	7	Night	Yes	No	Severe Anaemia
84	98	3	7	Night	Yes	No	Labor Pain
85	72	3	4	Night	Yes	No	Pre-Eclampsia
86	96	6	21	Afternoon	Yes	No	Pre-Eclampsia
87	24	2	Unreported	Morning	Yes	No	PPROM
88	48	3	3	Afternoon	Yes	No	Severe Anaemia
88	48	3	3	Afternoon	Yes	No	PPH
89	96	1	9	Night	Yes	No	Pre-Eclampsia
90	Unreported	10	9	Morning	Yes	No	Uncomplicated
91	Unreported	3	9	Night	Yes	No	Uncomplicated
92	48	3	5	Night	Yes	No	Pre-Eclampsia
93	Unreported	5	2	Morning	Yes	No	Uncomplicated
94	Unreported	4	24	Night	Yes	No	Pre-Eclampsia
95	120	4	13	Afternoon	Yes	No	Pre-Eclampsia
96	48	2	7	Afternoon	Yes	No	Severe Anaemia
97	240	4	18	Morning	Yes	No	Pre-Eclampsia
98	48	Unreported	4	Morning	Yes	No	Labor Pain
99	Unreported	Unreported	3	Night	Yes	No	Labor Pain
100	48	3	2	Morning	Yes	No	Pre-Eclampsia
101	48	Unreported	1	Afternoon	Yes	No	Uncomplicated
102	72	5	8	Afternoon	Yes	No	Pre-Eclampsia
103	Unreported	3	14	Afternoon	Yes	No	APH
104	48	2	1	Night	Yes	No	PROM
104	48	2	1	Night	Yes	No	APH
105	120	2	4	Night	Yes	No	Uncomplicated
106	100	1	6	Afternoon	Yes	No	Eclampsia
107	240	2	6	Afternoon	Yes	No	Anaemia
108	Unreported	Unreported	Unreported	Night	Yes	No	Uncomplicated
109	72	2	Unreported	Night	Yes	No	Uncomplicated
110	48	4	6	Afternoon	Yes	No	Pre-Eclampsia
111	168	7	22	Morning	Yes	Yes	Severe Anaemia
112	48	Unreported	1	Night	Yes	No	Pre-Eclampsia
113	120	1	4	Morning	Yes	No	Anaemia
113	120	1	4	Morning	Yes	No	Pre-Eclampsia
114	Unreported	1	9	Afternoon	Yes	No	Uncomplicated
115	Unreported	Unreported	Unreported	Night	Yes	No	Severe Anaemia
116	Unreported	6	7	Morning	Yes	No	Ectopic Pregnancy
116	Unreported	6	7	Morning	Yes	No	Anaemia
117	96	5	10	Night	Yes	No	Uncomplicated
118	24	Unreported	Unreported	Night	Yes	No	Severe Anaemia
119	96	2	8	Night	Yes	No	Ectopic Pregnancy
120	72	3	9	Night	Yes	No	Uncomplicated
121	130	7	7	Night	Yes	No	Abortion
122	244	28	70	Afternoon	Yes	Yes	Eclampsia
122	244	28	70	Afternoon	Yes	Yes	Labor Pain
123	24	1	1	Night	Yes	Yes	Uncomplicated
124	100	4	3	Night	Yes	No	Anaemia
125	72	6	8	Morning	Yes	No	Pre-Eclampsia
126	124	3	9	Morning	Yes	No	Anaemia
127	100	2	5	Night	Yes	No	Pre-Eclampsia
127	100	2	5	Night	Yes	No	Anaemia
128	24	1	Unreported	Night	Yes	No	Anaemia
128	24	1	Unreported	Night	Yes	No	APH
129	192	3	8	Night	Yes	No	Pre-Eclampsia
129	192	3	8	Night	Yes	No	Severe Anaemia
130	72	1	9	Night	Yes	No	Anaemia
130	72	1	9	Night	Yes	No	Pre-Eclampsia
131	Unreported	1	4	Night	Yes	No	Uncomplicated
132	72	1	4	Morning	Yes	No	Anaemia
132	72	1	4	Morning	Yes	No	APH
133	48	Unreported	Unreported	Night	Yes	No	Severe Anaemia
134	48	3	6	Night	Yes	No	Pre-Eclampsia
134	48	3	6	Night	Yes	No	Anaemia
135	Unreported	3	Unreported	Morning	Yes	No	Severe Anaemia
136	Unreported	3	9	Morning	Yes	No	Pre-Eclampsia
137	24	1	Unreported	Night	Yes	No	APH
137	24	1	Unreported	Night	Yes	No	Anaemia
138	220	13	46	Night	Yes	Yes	Severe Anaemia
138	220	13	46	Night	Yes	Yes	APH
138	220	13	46	Night	Yes	Yes	Abruption Placenta
139	Unreported	1	2	Night	Yes	No	APH
140	72	Unreported	6	Night	Yes	No	APH
140	72	Unreported	6	Night	Yes	No	Abruption Placenta
141	24	1	Unreported	Night	Yes	No	Anaemia
142	198	3	13	Night	Yes	No	Eclampsia
143	48	1	4	Morning	Yes	No	Pre-Eclampsia
144	48	3	Unreported	Night	Yes	No	Pre-Eclampsia
145	Unreported	Unreported	6	Night	Yes	No	APH
145	Unreported	Unreported	6	Night	Yes	No	Abruption Placenta
146	72	2	Unreported	Night	Yes	No	Uncomplicated
147	120	11	43	Night	Yes	No	RU
148	48	1	1	Afternoon	Yes	No	Labor Pain
149	192	6	28	Night	Yes	Yes	Uncomplicated
150	48	Unreported	Unreported	Afternoon	Yes	No	Anaemia
150	48	Unreported	Unreported	Afternoon	Yes	No	Pre-Eclampsia
151	Unreported	2	Unreported	Afternoon	Yes	No	PROM
152	72	Unreported	10	Afternoon	Yes	No	Uncomplicated
153	Unreported	Unreported	1	Night	Yes	No	Anaemia
154	48	Unreported	Unreported	Afternoon	Yes	No	Anaemia
155	48	4	7	Morning	Yes	No	Pre-Eclampsia
156	24	Unreported	Unreported	Night	Yes	No	Anaemia
157	Unreported	Unreported	Unreported	Night	Yes	No	Abortion
158	24	1	Unreported	Morning	Yes	No	Anaemia
159	48	2	Unreported	Afternoon	Yes	No	Abortion
160	Unreported	Unreported	Unreported	Afternoon	Yes	No	PPROM
161	60	2	2	Morning	Yes	No	Pre-Eclampsia
162	96	2	8	Night	Yes	No	Anaemia
163	1	1	1	Afternoon	Yes	No	Anaemia
164	73	7	3	Night	Yes	No	Labor Pain
165	72	3	5	Morning	Yes	No	Pre-Eclampsia
166	96	4	5	Afternoon	Yes	No	Pre-Eclampsia
167	24	1	1	Night	Yes	No	Labor Pain
168	Unreported	1	5	Afternoon	Yes	No	PROM
169	72	7	6	Morning	Yes	No	Impending RU
170	24	1	1	Night	Yes	No	Labor Pain
171	119	8	12	Morning	Yes	Yes	Pre-Eclampsia
172	24	1	1	Night	Yes	No	Pre-Eclampsia
173	48	1	2	Night	Yes	No	Uncomplicated
174	480	27	65	Night	Yes	Yes	Pre-Eclampsia
175	96	9	10	Morning	Yes	No	Diabetes Mellitus
176	167	11	7	Morning	Yes	Yes	Abruption Placenta
176	167	11	7	Morning	Yes	Yes	Abortion
178	Unreported	Unreported	Unreported	Afternoon	Yes	No	Uncomplicated
179	Unreported	Unreported	Unreported	Night	Yes	No	Systemic Infection
180	166	11	8	Morning	Yes	Yes	Labor Pain
181	24	2	0	Morning	Yes	No	Anaemia
182	15	1	0	Night	Yes	No	Anaemia
183	96	5	2	Morning	Yes	No	Severe Anaemia
184	36	5	4	Night	Yes	No	Uncomplicated
185	Unreported	2	0	Unreported	Yes	No	Pre-Eclampsia
186	36	6	9	Night	Yes	No	Uncomplicated
187	168	4	7	Morning	Yes	No	Labor Pain
188	24	1	10	Morning	Yes	No	Uncomplicated
189	36	6	1	Afternoon	Yes	No	PV Bleeding
190	24	2	2	Morning	Yes	No	Severe Anaemia
191	48	2	9	Afternoon	Yes	No	Pre-Eclampsia
192	46	3	2	Morning	Yes	No	Abortion
193	93	5	1	Afternoon	Yes	Yes	PV Bleeding
193	93	5	1	Afternoon	Yes	Yes	Threatened Abortion
194	168	10	17	Morning	Yes	Yes	Pre-Eclampsia
195	168	9	12	Night	Yes	No	APH
195	168	9	12	Night	Yes	No	Labor Pain
196	120	5	1	Night	Yes	No	Eclampsia
197	1224	34	24	Morning	Yes	Yes	Impending RU
198	240	9	14	Morning	Yes	No	Labor Pain
198	240	9	14	Morning	Yes	No	Anaemia
199	48	3	1	Night	Yes	No	Severe Anaemia
200	Unreported	6	12	Night	Yes	No	Pre-Eclampsia
201	96	5	3	Morning	Yes	No	APH
202	168	2	13	Afternoon	Yes	No	Labor Pain
203	96	6	1	Morning	Yes	No	PPROM
204	720	8	5	Night	Yes	No	Pre-Eclampsia
205	75	6	21	Night	Yes	No	Pre-Eclampsia
206	72	7	4	Night	Yes	No	Ectopic Pregnancy
206	72	7	4	Night	Yes	No	Post SVD
207	48	0	0	Night	Yes	No	Anaemia
208	72	6	7	Night	Yes	No	Pre-Eclampsia
209	120	5	5	Morning	Yes	No	PV Bleeding
210	144	9	1	Night	Yes	No	Pre-Eclampsia
211	168	5	3	Night	Yes	No	Uncomplicated
213	96	6	2	Night	Yes	Yes	Eclampsia
214	Unreported	6	8	Night	Yes	Yes	RU
215	Unreported	5	12	Morning	Yes	No	Uncomplicated
216	72	4	5	Morning	Yes	No	Ectopic Pregnancy
217	72	2	1	Night	Yes	No	Ectopic Pregnancy
218	102	7	1	Afternoon	Yes	Yes	Severe Anaemia
219	72	6	5	Morning	Yes	No	APH
219	72	6	5	Morning	Yes	No	Abruption Placenta
219	72	6	5	Morning	Yes	No	PV Bleeding
220	120	6	11	Night	Yes	No	Pre-Eclampsia
221	24	2	1	Night	Yes	No	Abortion
221	24	2	1	Night	Yes	No	PV Bleeding
222	Unreported	9	8	Night	Yes	No	PV Bleeding
222	Unreported	9	8	Night	Yes	No	Ectopic Pregnancy
223	24	2	2	Night	Yes	No	PV Bleeding
224	24	3	2	Morning	Yes	No	PV Bleeding
224	24	3	2	Morning	Yes	No	Ectopic Pregnancy
225	48	3	3	Night	Yes	No	PV Bleeding
226	120	6	9	Night	Yes	No	Uncomplicated
227	24	1	0	Morning	Yes	No	Uncomplicated
228	96	4	8	Night	Yes	No	PV Bleeding
228	96	4	8	Night	Yes	No	APH
229	144	7	8	Night	Yes	Yes	Chronic Hypertension
230	96	5	10	Morning	Yes	No	Pre-Eclampsia
231	96	4	1	Afternoon	Yes	No	Pre-Eclampsia
232	71	3	6	Morning	Yes	No	PROM
233	144	7	7	Morning	Yes	No	Impending RU
234	27	3	1	Night	Yes	No	Uncomplicated
235	144	15	38	Morning	Yes	Yes	Post SVD
235	144	15	38	Morning	Yes	Yes	Shock
235	144	15	38	Morning	Yes	Yes	PV Bleeding
235	144	15	38	Morning	Yes	Yes	PPH
236	20	1	8	Afternoon	Yes	No	Uncomplicated
237	48	2	9	Morning	Yes	No	Labor Pain
238	96	3	9	Morning	Yes	No	Uncomplicated
239	72	3	18	Night	Yes	Yes	Uncomplicated
240	48	6	17	Morning	Yes	Yes	Uncomplicated
241	168	6	4	Night	Yes	No	Uncomplicated
242	240	4	5	Night	Yes	No	Abortion
243	72	3	1	Night	Yes	No	Pre-Eclampsia
244	Unreported	6	10	Afternoon	Yes	No	PV Bleeding
244	Unreported	6	10	Afternoon	Yes	No	Etopic pregnancy
245	24	2	1	Night	Yes	No	Uncomplicated
246	96	3	7	Night	Yes	No	Systemic Infection
247	107	7	4	Morning	Yes	No	Pre-Eclampsia
247	107	7	4	Morning	Yes	No	Severe Anaemia
248	264	8	4	Night	Yes	No	PROM
248	264	8	4	Night	Yes	No	Anaemia
249	Unreported	14	1	Night	Yes	No	Uncomplicated
250	24	1	1	Night	Yes	Yes	Uncomplicated
251	192	2	1	Afternoon	Yes	Yes	RU
252	Unreported	1	1	Night	Yes	No	Anaemia
253	48	4	7	Afternoon	Yes	No	Pre-Eclampsia
254	120	6	23	Morning	Yes	Yes	Uncomplicated
255	48	2	1	Night	Yes	No	Abortion
256	123	5	18	Morning	Yes	No	Pre-Eclampsia
257	24	3	1	Night	Yes	No	Labor Pain
258	53	4	1	Morning	Yes	No	APH
258	53	4	1	Morning	Yes	No	PV Bleeding
259	86	2	7	Night	Yes	No	Severe Anaemia
260	64	3	3	Night	Yes	No	Pre-Eclampsia
261	12	3	2	Night	Yes	No	Labor Pain
262	95	5	9	Morning	Yes	No	Severe Anaemia
263	90	1	10	Afternoon	Yes	No	Pre-Eclampsia
264	64	3	5	Night	Yes	No	Pre-Eclampsia
265	38	1	2	Night	Yes	No	Severe Anaemia
266	33	2	8	Night	Yes	No	Eclampsia
267	62	4	Unreported	Night	Yes	No	Severe Anaemia
268	Unreported	5	7	Night	Yes	No	Pre-Eclampsia
268	Unreported	5	7	Night	Yes	No	Severe Anaemia
269	75	1	Unreported	Morning	Yes	No	Severe Anaemia
270	38	1	1	Night	Yes	No	Anaemia
271	134	6	8	Night	Yes	No	APH
272	271	10	22	Morning	Yes	No	Eclampsia
273	29	Unreported	Unreported	Morning	Yes	No	Uncomplicated
274	21	3	40	Afternoon	Yes	No	Pre-Eclampsia
275	168	5	4	Morning	Yes	No	Fibroid
275	168	5	4	Morning	Yes	No	Severe Anaemia
276	120	4	2	Morning	Yes	No	Threatened Abortion
277	24	5	2	Morning	Yes	No	Threatened Abortion
277	24	5	2	Morning	Yes	No	Diabetes Mellitus
278	24	2	1	Morning	Yes	No	Ectopic Pregnancy
279	48	3	2	Night	Yes	No	Abortion
279	48	3	2	Night	Yes	No	Ectopic Pregnancy
280	24	2	12	Night	Yes	No	Pre-Eclampsia
280	24	2	12	Night	Yes	No	PROM
281	48	3	14	Morning	Yes	No	Uncomplicated
282	183	10	9	Night	Yes	No	Labor Pain
282	183	10	9	Night	Yes	No	Anaemia
283	92	2	4	Afternoon	Yes	No	Pre-Eclampsia
283	92	2	4	Afternoon	Yes	No	Anaemia
284	100	9	42	Night	Yes	Yes	Eclampsia
285	134	5	8	Night	Yes	Yes	Uncomplicated
286	110	3	Unreported	Night	Yes	No	Pre-Eclampsia
287	40	1	1	Night	Yes	No	Labor Pain
288	Unreported	3	1	Night	Yes	No	Anaemia
288	Unreported	3	1	Night	Yes	No	Labor Pain
289	216	47	45	Night	Yes	Yes	Uncomplicated
290	138	4	13	Afternoon	Yes	No	Labor Pain
290	138	4	13	Afternoon	Yes	No	Severe Anaemia
291	32	Unreported	1	Night	Yes	No	Uncomplicated
292	24	1	1	Afternoon	Yes	No	Severe Anaemia
292	24	1	1	Afternoon	Yes	No	PPH
293	1099	36	26	Afternoon	Yes	No	Labor Pain
294	38	2	1	Afternoon	Yes	No	Anaemia
294	38	2	1	Afternoon	Yes	No	Labor Pain
295	48	3	1	Night	Yes	No	Severe Anaemia
296	36	6	7	Afternoon	Yes	No	Uncomplicated
297	356	25	16	Afternoon	Yes	No	Severe Anaemia
297	356	25	16	Afternoon	Yes	No	HIV
298	140	9	16	Afternoon	Yes	No	Labor Pain
298	140	9	16	Afternoon	Yes	No	Pre-Eclampsia
299	62	5	4	Night	Yes	Yes	Labor Pain
300	182	8	4	Morning	Yes	No	Pre-Eclampsia
301	75	2	9	Morning	Yes	No	Etopic pregnancy
302	24	3	6	Night	Yes	No	Uncomplicated
303	302	5	27	Night	Yes	Yes	Pre-Eclampsia
304	62	4	Unreported	Morning	Yes	No	Severe Anaemia
305	96	5	2	Night	Yes	Yes	Uncomplicated
306	110	5	2	Night	Yes	No	Severe Anaemia
307	38	2	1	Night	Yes	No	Severe Anaemia
308	38	2	1	Night	Yes	No	Severe Anaemia
309	72	6	1	Night	Yes	No	Anaemia
310	72	5	1	Night	Yes	Yes	PV Bleeding
311	12	1	1	Night	Yes	No	Uncomplicated
312	48	4	2	Night	Yes	No	Severe Anaemia
313	72	5	1	Night	Yes	No	Uncomplicated
314	87	3	13	Night	Yes	No	PV Bleeding
314	87	3	13	Night	Yes	No	Ectopic Pregnancy
315	120	4	11	Night	Yes	Yes	Uncomplicated
316	0	6	34	Night	Yes	Yes	Pre-Eclampsia
317	17	2	2	Afternoon	Yes	No	Uncomplicated
318	96	5	11	Morning	Yes	No	Ectopic Pregnancy
319	141	8	24	Afternoon	Yes	No	Pre-Eclampsia
319	141	8	24	Afternoon	Yes	No	Labor Pain
320	110	2	1	Night	Yes	No	Abortion
320	110	2	1	Night	Yes	No	PV Bleeding
320	110	2	1	Night	Yes	No	Severe Anaemia
321	74	5	9	Morning	Yes	No	PV Bleeding
321	74	5	9	Morning	Yes	No	Etopic pregnancy
321	74	5	9	Morning	Yes	No	RU
322	96	5	2	Night	Yes	No	Anaemia
323	72	3	2	Morning	Yes	No	Severe Anaemia
324	120	12	32	Night	Yes	Yes	PV Bleeding
324	120	12	32	Night	Yes	Yes	Severe Anaemia
324	120	12	32	Night	Yes	Yes	Cardiomyopathy
324	120	12	32	Night	Yes	Yes	Post SVD
325	48	3	5	Morning	Yes	No	Labor Pain
325	48	3	5	Morning	Yes	No	Anaemia
326	36	3	1	Night	Yes	No	Ectopic Pregnancy
327	Unreported	5	1	Night	Yes	No	Severe Anaemia
327	Unreported	5	1	Night	Yes	No	Post SVD
328	24	0	7	Night	Yes	No	Post SVD
328	24	0	7	Night	Yes	No	Pre-Eclampsia
328	24	0	7	Night	Yes	No	Eclampsia
328	24	0	7	Night	Yes	No	Severe Anaemia
329	59	3	9	Night	Yes	No	Pre-Eclampsia
330	55	3	10	Night	Yes	No	Pre-Eclampsia
331	96	4	7	Morning	Yes	No	Uncomplicated
332	24	1	4	Night	Yes	No	Uncomplicated
333	40	1	8	Morning	Yes	No	Pre-Eclampsia
334	110	2	4	Night	Yes	No	Impending RU
335	219	9	8	Morning	Yes	No	Uncomplicated
336	24	2	2	Night	Yes	No	PV Bleeding
336	24	2	2	Night	Yes	No	Anaemia
336	24	2	2	Night	Yes	No	Abortion
337	168	3	6	Morning	Yes	No	Uncomplicated
338	120	8	3	Morning	Yes	Yes	PV Bleeding
339	571	28	17	Afternoon	Yes	No	HIV
339	571	28	17	Afternoon	Yes	No	Cryptococcal Meningitis
339	571	28	17	Afternoon	Yes	No	Severe Anaemia
340	158	11	12	Night	Yes	Yes	Septic Wound
341	193	13	12	Morning	Yes	Yes	Pre-Eclampsia
342	70	5	19	Afternoon	Yes	No	Pre-Eclampsia
343	68	6	12	Night	Yes	Yes	Pre-Eclampsia
344	66	8	14	Afternoon	Yes	No	APH
345	86	6	14	Night	Yes	No	Pre-Eclampsia
346	134	3	25	Night	Yes	No	PV Bleeding
346	134	3	25	Night	Yes	No	Pre-Eclampsia
