# Supplementary material for: Predicting resource-dependent maternal health outcomes at a referral hospital in Zanzibar using patient trajectories and mathematical modeling
Source: PLoS One. 2019 Mar 5;14(3):e0212753. doi: 10.1371/journal.pone.0212753 (PMC6400335; doi:10.1371/journal.pone.0212753)
Supplement: S2 Table — (XLSX) [file pone.0212753.s002.xlsx]

## Sheet: Trajectories
ID	Patient Conditions	Severity Requirements	Treated Conditions	Material Resources	Efficacies	Dosages	Frequencies	Nurses Needed	Nurse On Time	Nurse Off Time	Doctors Needed	Doctor On Time	Doctor Off Time	Total Cycles	Next Treatment
1	DELIVERY	0-0.2	DELIVERY	NONE	0	0	0	1	2	0	0	0	0	2	2
2	DELIVERY	0-0.2	DELIVERY	OXYTOCIN	0.1	2.5	0	1	1	7	1	1	7	32	3
3	DELIVERY	0-0.2	DELIVERY	OXYTOCIN	0.1	10	0	1	4	0	0	0	0	4	4
4	DELIVERY	0-0.2	DELIVERY	NONE	0	0	0	1	1	7	1	1	7	16	5
5	DELIVERY	0-0.2	DELIVERY	NONE	0	0	0	1	1	31	0	0	0	16	0
6	DELIVERY	0.2-1	DELIVERY	NONE	0	0	0	1	2	0	0	0	0	2	7
7	DELIVERY	0.2-1	DELIVERY	OXYTOCIN	0.1	2.5	0	1	1	7	1	1	7	32	8
8	DELIVERY	0.2-1	DELIVERY	OXYTOCIN	0.1	10	0	2	6	0	1	6	0	6	9
9	DELIVERY	0.2-1	DELIVERY	NONE	0	0	0	1	1	7	1	1	7	16	10
10	DELIVERY	0.2-1	DELIVERY	NONE	0	0	0	1	1	31	0	0	0	16	11
11	DELIVERY	0.2-1	DELIVERY	NONE	0	0	0	1	1	31	1	1	95	288	0
12	DELIVERY,PREECLAMPSIA	0-1,0-0.2	DELIVERY,PREECLAMPSIA	MG_SO4,HYDRALAZINE	0.1,0.139	10,5	0,0	1	2	0	1	2	0	2	13
13	DELIVERY,PREECLAMPSIA	0-1,0-0.2	DELIVERY,PREECLAMPSIA	MISOPROSTOL,MG_SO4,HYDRALAZINE,DEXAMETHASONE	0.1,0.139	50,5,5,1	24,16,16,48	1	1	7	1	1	7	48	14
14	DELIVERY,PREECLAMPSIA	0-1,0-0.2	DELIVERY,PREECLAMPSIA	OXYTOCIN	0.1,0.139	10	0	1	4	0	0	0	0	4	15
15	DELIVERY,PREECLAMPSIA	0-1,0-0.2	DELIVERY,PREECLAMPSIA	MG_SO4,HYDRALAZINE,METHYLDOPA	0.1,0.139	5,5,500	16,16,32	1	1	15	1	1	15	96	16
16	DELIVERY,PREECLAMPSIA	0-1,0-0.2	DELIVERY,PREECLAMPSIA	METHYLDOPA	0.1,0.139	500	32	1	1	31	1	1	31	96	0
17	DELIVERY,PREECLAMPSIA	0-1, 0.2-0.3	DELIVERY,PREECLAMPSIA	MG_SO4,HYDRALAZINE	0.1,0.139	10,5	0,0	1	2	0	1	2	0	2	18
18	DELIVERY,PREECLAMPSIA	0-1, 0.2-0.3	DELIVERY,PREECLAMPSIA	MISOPROSTOL,MG_SO4,HYDRALAZINE,DEXAMETHASONE	0.1,0.139	50,5,5,1	24,16,16,48	1	1	7	1	1	7	48	19
19	DELIVERY,PREECLAMPSIA	0-1, 0.2-0.3	DELIVERY,PREECLAMPSIA	OXYTOCIN	0.1,0.139	10	0	1	4	0	0	0	0	4	20
20	DELIVERY,PREECLAMPSIA	0-1, 0.2-0.3	DELIVERY,PREECLAMPSIA	MG_SO4,HYDRALAZINE,METHYLDOPA	0.1,0.139	5,5,500	16,16,32	1	1	15	1	1	15	96	21
21	DELIVERY,PREECLAMPSIA	0-1, 0.2-0.3	DELIVERY,PREECLAMPSIA	METHYLDOPA	0.1,0.139	500	32	1	1	31	1	1	31	192	0
22	DELIVERY,PREECLAMPSIA	0-1, 0.2-1	DELIVERY,PREECLAMPSIA	MG_SO4,HYDRALAZINE	0.1,0.139	10,5	0,0	1	2	0	1	2	0	2	23
23	DELIVERY,PREECLAMPSIA	0-1, 0.2-1	DELIVERY,PREECLAMPSIA	MISOPROSTOL,MG_SO4,HYDRALAZINE,DEXAMETHASONE	0.1,0.139	50,5,5,1	24,16,16,48	1	1	7	1	1	7	48	24
24	DELIVERY,PREECLAMPSIA	0-1, 0.2-1	DELIVERY,PREECLAMPSIA	OXYTOCIN	0.1,0.139	10	0	1	4	0	0	0	0	4	25
25	DELIVERY,PREECLAMPSIA	0-1, 0.2-1	DELIVERY,PREECLAMPSIA	MG_SO4,HYDRALAZINE,METHYLDOPA	0.1,0.139	5,5,500	16,16,32	1	1	15	1	1	15	96	26
26	DELIVERY,PREECLAMPSIA	0-1, 0.2-1	DELIVERY,PREECLAMPSIA	METHYLDOPA	0.1,0.139	500	32	1	1	31	1	1	31	288	0
27	DELIVERY,PPH	0-1,0.05-0.1	DELIVERY,PPH	OXYTOCIN	0.1,0.108	10	0	1	4	0	0	0	0	4	28
28	DELIVERY,PPH	0-1,0.1-0.2	DELIVERY,PPH	OXYTOCIN	0,0	40	0	1	2	0	1	2	0	2	29
29	DELIVERY,PPH	0-1,0.2-0.3	DELIVERY,PPH	OXYTOCIN	0.1,0.108	40,10	0,0	2	1	0	1	1	0	1	30
30	DELIVERY,PPH	0-1,0.3-0.5	DELIVERY,PPH	OXYTOCIN	0.1,0.108	40	0	3	1	0	2	1	0	1	31
31	DELIVERY,PPH	0-1,0.5-1	DELIVERY,PPH	NONE	0,0	0	0	1	6	0	1	6	0	6	32
32	DELIVERY,PPH	0-1,0-0.05	DELIVERY,PPH	METRONIDAZOLE_LIQ,CEFTRIAXONE	0.1,0.108	500,1	32,32,0	1	1	7	0	0	0	192	0
33	DELIVERY,PPH	0-1,0-0.05	DELIVERY,PPH	NONE	0,0	0	0	1	1	7	1	1	7	16	34
34	DELIVERY,PPH	0-1,0-0.05	DELIVERY,PPH	NONE	0,0	0	0	1	1	31	0	0	0	80	35
35	DELIVERY,PPH	0-1,0-0.05	DELIVERY,PPH	NONE	0,0	0	0	1	1	31	1	1	95	288	0
36	DELIVERY,ECLAMPSIA	0-1,0-1	DELIVERY,ECLAMPSIA	MG_SO4,HYDRALAZINE	0,0	10,5	0,0	1	2	0	1	2	0	2	37
37	DELIVERY,ECLAMPSIA	0-1,0-1	DELIVERY,ECLAMPSIA	MISOPROSTOL,MG_SO4,HYDRALAZINE,DEXAMETHASONE	0.1,0.136	50,5,5,1	24,16,16,48	1	1	7	1	1	7	48	38
38	DELIVERY,ECLAMPSIA	0-1,0-1	DELIVERY,ECLAMPSIA	OXYTOCIN	0.1,0.136	10	0	1	4	0	0	0	0	4	39
39	DELIVERY,ECLAMPSIA	0-1,0-1	DELIVERY,ECLAMPSIA	MG_SO4,HYDRALAZINE,METHYLDOPA	0.1,0.136	5,5,500	16,16,32	1	1	15	1	1	15	96	40
40	DELIVERY,ECLAMPSIA	0-1,0-1	DELIVERY,ECLAMPSIA	METHYLDOPA	0.1,0.136	500	32	1	1	31	1	1	31	192	41
41	DELIVERY,ECLAMPSIA	0-1,0-1	DELIVERY,ECLAMPSIA	METHYLDOPA	0.1,0.136	500	32	1	1	31	1	1	95	192	0
42	DELIVERY,RU	0-1,0-0.05	DELIVERY,RU	NONE	0,0	0	0	1	2	0	1	2	0	2	43
43	DELIVERY,RU	0-1,0-0.05	DELIVERY,RU	OXYTOCIN	0.1,0.107	50,125	0,0	3	6	0	3	6	0	6	44
44	DELIVERY,RU	0-1,0-0.05	DELIVERY,RU	METRONIDAZOLE_LIQ,CEFTRIAXONE	0.1,0.107	500,1	32,32,0	1	1	15	0	0	0	96	45
45	DELIVERY,RU	0-1,0-0.05	DELIVERY,RU	NONE	0,0	0	0	1	1	31	0	0	0	288	0
46	DELIVERY,RU	0-1,0.05-1	DELIVERY,RU	NONE	0,0	0	0	1	6	0	1	6	0	6	47
47	DELIVERY,RU	0-1,0.05-1	DELIVERY,RU	METRONIDAZOLE_LIQ,CEFTRIAXONE	0.1,0.104	500,1	32,32,0	1	1	7	0	0	0	192	48
48	DELIVERY,SEPSIS	0-1,0-0.05	DELIVERY,SEPSIS	METRONIDAZOLE_LIQ,CEFTRIAXONE	0.1,0.104	500,1	0,0	1	2	0	1	2	0	2	49
49	DELIVERY,SEPSIS	0-1,0-0.05	DELIVERY,SEPSIS	METRONIDAZOLE_LIQ,CEFTRIAXONE	0.1,0.104	500,1	0,0	1	1	15	1	1	31	216	0
50	DELIVERY,SEPSIS	0-1,0.05-1	DELIVERY,SEPSIS	METRONIDAZOLE_LIQ,CEFTRIAXONE	0.1,0.104	500,1	0,0	1	2	0	1	2	0	2	51
51	DELIVERY,SEPSIS	0-1,0.05-1	DELIVERY,SEPSIS	METRONIDAZOLE_LIQ,CEFTRIAXONE	0.1,0.104	500,1	0,0	3	6	0	1	6	0	6	52
52	DELIVERY,SEPSIS	0-1,0.05-1	DELIVERY,SEPSIS	METRONIDAZOLE_LIQ,CEFTRIAXONE	0.1,0.104	500,1	32,32,32,0	1	1	11	0	0	0	192	0
